# Supplementary material for: Direct-Acting Antivirals Reduce the De Novo Development of Esophageal Varices in Patients with Hepatitis C Virus Related Liver Cirrhosis
Source: Viruses. 2023 Jan 16;15(1):252. doi: 10.3390/v15010252 (PMC9860555; doi:10.3390/v15010252)
Supplement: Supplementary file 1 [file viruses-15-00252-s001.zip]

Archive with 1 entries (1 files):
- viruses-2075984-supplementary.pdf
